# Supplementary material for: The Role of the PAA1 Gene on Melatonin Biosynthesis in Saccharomyces cerevisiae: A Search of New Arylalkylamine N-Acetyltransferases
Source: Microorganisms. 2023 Apr 25;11(5):1115. doi: 10.3390/microorganisms11051115 (PMC10220653; doi:10.3390/microorganisms11051115)
Supplement: Supplementary file 1 [file microorganisms-11-01115-s001.zip]

Archive with 1 entries (1 files):
- microorganisms-2354535-supplementary.docx
